# Supplementary material for: Genome-wide association study of susceptibility loci for breast cancer in Sardinian population
Source: BMC Cancer. 2015 May 10;15:383. doi: 10.1186/s12885-015-1392-9 (PMC4434540; doi:10.1186/s12885-015-1392-9)
Supplement: Additional file 4: Table S6. — Most significant SNPs in 33 genomic regions associated with sporadic, BRCA-mutation-negative breast cancer patients in the Sardinian population, excluding the nine male breast cancer cases. [file 12885_2015_1392_MOESM4_ESM.xlsx]

## Sheet: Foglio1
Chromosomal region	SNP	Position	Alleles	Frequency		RSQR	OR (CI 95%)	p	Gene
				Cases	Controls					p excluding 9 male cases
1p35.1	rs9425977	34238042	C/T	0.082	0.059	0.379	2.597 (1.817 - 3.709)	9.51E-08	CSMD2	7.317e-08
1p34.1	rs2477618	44271050	C/G	0.077	0.058	0.416	2.312 (1.647 -3.245)	9.13E-07	-	6.78e-07
1p13.3	rs345299	108249656	A/C	0.465	0.534	0.957	0.755 (0.676 - 0.845)	9.40E-07	VAV3	1.316e-06
1q32.1	rs6661074	203605742	A/G	0.483	0.425	0.731	1.408 (1.235 - 1.605)	3.10E-07	LEMD1	5.914e-07
2p25.3	rs13393791	3239073	C/T	0.074	0.039	0.989	1.862 (1.469 - 2.361)	1.99E-07	TSSC1	1.509e-07
2p21	rs17032957	45134208	A/G	0.701	0.747	0.462	0.597 (0.500 - 0.712)	9.17E-09	SIX2/SIX3	8.529e-09
2q37.1	rs838436	232291757	A/G	0.908	0.926	0.308	0.415 (0.291 - 0.592)	8.45E-07	-	6.58e-07
3p14.1	rs9810816	67158548	C/G	0.935	0.955	0.404	0.368 (0.251 - 0.541)	1.86E-07	-	2.139e-07
5q35.2	rs17076993	173564400	C/T	0.071	0.049	0.447	2.507 (1.768 - 3.553)	1.29E-07	-	7.96e-08
6q23.1	rs3777428	130495535	C/T	0.926	0.952	0.720	0.509 (0.387 - 0.668)	8.48E-07	L3MBTL3	1.015e-06
7p14.2	rs6968002	36531229	C/T	0.938	0.958	0.533	0.431 (0.308 - 0.603)	6.32E-07	AOAH	6.599e-07
8q24.3	rs11785598	144537061	C/T	0.948	0.929	0.328	3.420 (2.223 - 5.266)	6.40E-09	RHPN1	3.286e-09
9q22.32	rs10512243	97815280	A/G	0.093	0.056	0.913	1.754 (1.411 - 2.181)	2.78E-07	-	1.889e-07
9q31.2	rs10979327	110160516	G/T	0.112	0.060	0.632	3.851 (2.955 - 5.016)	2.92E-25	-	8.724e-25
9q33.3	rs1928482	125472269	C/T	0.361	0.303	0.978	1.362 (1.206 - 1.538)	4.87E-07	DENND1A	4.194e-07
9q34.13	rs1633769	134869098	C/G	0.769	0.803	0.393	0.558 (0.452 - 0.690)	6.07E-08	-	3.804e-08
9q34.3	rs3811159	136828478	A/G	0.608	0.661	0.683	0.706 (0.616 - 0.810)	6.07E-07	COL5A1	1.113e-06
10q21.1	rs1903974	53549083	A/G	0.047	0.077	0.865	0.527 (0.409 - 0.680)	4.38E-07	PRKG1	5.596e-07
11p12	rs7947387	38902742	A/G	0.050	0.069	0.333	0.347 (0.230 - 0.523)	2.45E-07	-	4.454e-07
12q21.1	rs11178748	70021794	A/G	0.100	0.078	0.897	1.673 (1.366 - 2.046)	5.15E-07	TSPAN8	6.542e-07
12q23.3	rs7488485	105789959	C/T	0.097	0.073	0.404	2.348 (1.722 - 3.198)	3.17E-08	RIC8B	2.594e-08
13q21.1	rs9569528	56234110	C/T	0.074	0.051	0.492	2.481 (1.782 - 3.456)	5.27E-08	-	9.536e-08
14q23.1	rs17097373	59896563	C/T	0.076	0.058	0.770	1.861 (1.448 - 2.391)	9.43E-07	-	8.956e-07
15q12	rs17651375	25763160	C/T	0.084	0.056	0.934	1.761 (1.417 - 2.189)	2.93E-07	OCA2	2.053e-07
16q12.1	rs2193094	51123955	G/T	0.557	0.478	0.982	1.337 (1.198 - 1.491)	1.70E-07	TOX3	3.063e-07
16q21	rs8045513	60720397	A/T	0.059	0.088	0.606	0.430 (0.326 - 0.569)	9.49E-10	-	1.175e-09
18p11.22	rs17436811	10080771	C/T	0.084	0.058	0.644	2.002 (1.536 - 2.608)	2.20E-07	-	1.534e-07
19q13.31	rs17725531	49018018	G/T	0.140	0.099	0.930	1.560 (1.311 - 1.858)	5.82E-07	-	6.735e-07
20p12.2	rs6039942	10376146	A/G	0.100	0.068	0.623	2.005 (1.565 - 2.565)	2.13E-08	C20orf94	2.667e-08
21q22.11	rs2833424	31774071	A/G	0.293	0.239	0.985	1.365 (1.206 - 1.544)	8.42E-07	TIAM1	6.234e-07
21q22.11	rs963950	33438577	C/T	0.930	0.883	0.986	1.742 (1.432 - 2.119)	1.24E-08	IFNAR2	1.366e-08
21q22.13	rs857989	38042001	C/G	0.154	0.111	0.896	1.537 (1.301 - 1.816)	3.72E-07	KCNJ6	7.561e-07
22q12.3	rs6000351	35340813	A/G	0.093	0.069	0.445	2.100 (1.556 - 2.835)	7.44E-07	CACNG2	7.22e-07
